# Supplementary material for: SARS-CoV-2 spike receptor-binding domain is internalized and promotes protein ISGylation in human induced pluripotent stem cell-derived cardiomyocytes
Source: Sci Rep. 2023 Dec 4;13:21397. doi: 10.1038/s41598-023-48084-7 (PMC10696029; doi:10.1038/s41598-023-48084-7)
Supplement: Supplementary file 3 — Supplementary Tables. [file 41598_2023_48084_MOESM3_ESM.xlsx]

## Sheet: Supplementary table S1
Supplementary Table S1. Information of PCR primers, oligo DNA nucleotides and Taqman Gene Expression Assay used in this manuscript.
Information of PCR primers and oligo DNA nucleotides used in this manuscript were listed.
Oligo DNA		sequence (5'-3')	Application
ACE2_gRNA	sgRNA	CACAGTCAAGCTTCAGCTGC
Hs_ACE2_F	primer	ggatccTTCTGGGGACAAGACCCTTGG	PCR analysis for the deletion of genomic cleavage at ACE2 locus
(BamHI recognition site is added for subcloning)
Hs_ACE2_R	primer	gaattcTAAAGGCAGCTGCTGTGGGT	PCR analysis for the deletion of genomic cleavage at ACE2 locus
(EcoRI recognition site is added for subcloning)
Hs_ACE2_sequence	primer	AACCTTGACCTTCAGCGGAGTA	Sanger sequence analysis
Hs_RAB5A_Fw	primer	CACCatggctagtcgaggcgcaa	pAAV_DsRed_RAB5A_vector
(CACC is added for subcloning for pENTR/D-TOPO vector)
Hs_RAB5A_Rv	primer	TTAGTTACTACAACACTGATTCCT	pAAV_DsRed_RAB5A_vector
Hs_CXCL1_mRNA_F	primer	AGCTTGCCTCAATCCTGCATCC	real-time PCR analysis for the transcript of CXCL1
Hs_CXCL1_mRNA_R	primer	TCCTTCAGGAACAGCCACCAGT	real-time PCR analysis for the transcript of CXCL1
Hs_CXCL8_mRNA_F	primer	GAGAGTGATTGAGAGTGGACCAC	real-time PCR analysis for the transcript of CXCL8
Hs_CXCL8_mRNA_R	primer	CACAACCCTCTGCACCCAGTTT	real-time PCR analysis for the transcript of CXCL8
Hs_TNF_mRNA_F	primer	GGCCAGAATGCTGCAGGACTT	real-time PCR analysis for the transcript of TNF
Hs_TNF_mRNA_R	primer	GGCCTAAGGTCCACTTGTGTCA	real-time PCR analysis for the transcript of TNF
Hs_IFI6_mRNA_F	primer	TGATGAGCTGGTCTGCGATCCT	real-time PCR analysis for the transcript of IFI6
Hs_IFI6_mRNA_R	primer	GTAGCCCATCAGGGCACCAATA	real-time PCR analysis for the transcript of IFI6
Hs_ISG15_mRNA_F	primer	CTCTGAGCATCCTGGTGAGGAA	real-time PCR analysis for the transcript of ISG15
Hs_ISG15_mRNA_R	primer	AAGGTCAGCCAGAACAGGTCGT	real-time PCR analysis for the transcript of ISG15
Hs_IFITM3_mRNA_F	primer	CTGGGCTTCATAGCATTCGCCT	real-time PCR analysis for the transcript of IFITM3
Hs_IFITM3_mRNA_R	primer	AGATGTTCAGGCACTTGGCGGT	real-time PCR analysis for the transcript of IFITM3
Hs_SOCS3_mRNA_F	primer	CATCTCTGTCGGAAGACCGTCA	real-time PCR analysis for the transcript of SOCS3
Hs_SOCS3_mRNA_R	primer	GCATCGTACTGGTCCAGGAACT	real-time PCR analysis for the transcript of SOCS3
Hs_USP18_mRNA_F	primer	TGGACAGACCTGCTGCCTTAAC	real-time PCR analysis for the transcript of USP18
Hs_USP18_mRNA_R	primer	CTGTCCTGCATCTTCTCCAGCA	real-time PCR analysis for the transcript of USP18
Hs_HERC5_mRNA_F	primer	CAACTGGGAGAGCCTTGTGGTT	real-time PCR analysis for the transcript of HERC5
Hs_HERC5_mRNA_R	primer	CTGGACCAGTTTGCTGAAAGTGG	real-time PCR analysis for the transcript of HERC5
Hs_HERC6_mRNA_F	primer	GGAGAAACGACTTCCATTGATGTG	real-time PCR analysis for the transcript of HERC6
Hs_HERC6_mRNA_R	primer	AGCTCTGAGCAGATCATCCTCG	real-time PCR analysis for the transcript of HERC6
Hs_EFP_mRNA_F	primer	AAAGCCACCAGCTCACATCCGA	real-time PCR analysis for the transcript of EFP
Hs_EFP_mRNA_R	primer	GCGGTGTTGTAGTCCAGGATGA	real-time PCR analysis for the transcript of EFP
Hs_KOS_mRNA_F	primer	ATGCACCGCTACGACGTGAGCGC	PCR analysis for the detection of Sendai virus-mediated transgenes in iPSCs
Hs_KOS_mRNA_R	primer	ACCTTGACAATCCTGATGTGG	PCR analysis for the detection of Sendai virus-mediated transgenes in iPSCs
Hs_KLF4_mRNA_F	primer	ACAAGAGAAAAAACATGTATGG	PCR analysis for the detection of Sendai virus-mediated transgenes in iPSCs
Hs_KLF4_mRNA_R	primer	CGCGCTGGCAGGGCCGCTGCTCGAC	PCR analysis for the detection of Sendai virus-mediated transgenes in iPSCs
Hs_C-MYC_mRNA_F	primer	TAACTGACTAGCAGGCTTGTCG	PCR analysis for the detection of Sendai virus-mediated transgenes in iPSCs
Hs_C-MYC_mRNA_R	primer	TCCACATACAGTCCTGGATGATGATG	PCR analysis for the detection of Sendai virus-mediated transgenes in iPSCs
Hs_SeV_mRNA_F	primer	GGATCACTAGGTGATATCGAGC	PCR analysis for the detection of Sendai virus-mediated transgenes in iPSCs
Hs_SeV_mRNA_R	primer	ACCAGACAAGAGTTTAAGAGATATGTATC	PCR analysis for the detection of Sendai virus-mediated transgenes in iPSCs
Information of Taqman Gene Expression Assay used in this manuscript were listed.
Gene Symbol		Assay ID	Application
IL1A	probe	Hs00174092_m1	real-time PCR analysis for the transcript of IL1A
IL1B	probe	Hs00174097_m1	real-time PCR analysis for the transcript of IL1B

## Sheet: Supplementary table S2
Supplementary Table S2. TaqMan® Array Human NFKB Pathway.
	TaqMan® Array Plate
	Pathway	Human_Nfkb
	Format	96
	Endogenous controls denoted with a fine print
	Well Position	Assay ID	Gene Symbol
	A01	Hs99999901_s1	18S
	A02	Hs99999905_m1	GAPDH
	A03	Hs99999909_m1	HPRT1
	A04	Hs99999908_m1	GUSB
	A05	Hs00152939_m1	TLR4
	A06	Hs00607866_mH	TLR8
	A07	Hs00153133_m1	PTGS2
	A08	Hs00153283_m1	NFKBIA
	A09	Hs00153294_m1	RELA
	A10	Hs00153408_m1	MYC
	A11	Hs00155570_m1	IRAK1
	A12	Hs00158922_m1	LTBR
	B01	Hs00164932_m1	ICAM1
	B02	Hs00167248_m1	NOS2
	B03	Hs00168392_m1	IL1R1
	B04	Hs00168405_m1	IL12A
	B05	Hs00169407_m1	RIPK1
	B06	Hs00171125_m1	CCL20
	B07	Hs00171266_m1	CSF2
	B08	Hs00174057_m1	SELE
	B09	Hs00174086_m1	IL10
	B10	Hs00174092_m1	IL1A
	B11	Hs00174097_m1	IL1B
	B12	Hs00174103_m1	IL8
	C01	Hs00174114_m1	IL2
	C02	Hs00174128_m1	TNF
	C03	Hs00174131_m1	IL6
	C04	Hs00174164_m1	CSF1
	C05	Hs00174517_m1	NFKB2
	C06	Hs00415849_m1	IKBKG
	C07	Hs00176394_m1	IRAK2
	C08	Hs00177373_m1	MAP3K7
	C09	Hs00177695_m1	MAP3K14
	C10	Hs00179410_m1	TBK1
	C11	Hs00180403_m1	BCL3
	C12	Hs00181225_m1	FASLG
	D01	Hs00182082_m1	MYD88
	D02	Hs00182115_m1	NFKBIB
	D03	Hs00182707_m1	BTRC
	D04	Hs00182979_m1	TRAF5
	D05	Hs00184186_m1	TRAF2
	D06	Hs00185658_m1	ZFP36
	D07	Hs00187192_m1	TNFRSF11A
	D08	Hs00188486_m1	CD83
	D09	Hs00188755_m1	TRAF4
	D10	Hs00194638_m1	TRAF1
	D11	Hs00196143_m1	MAP3K7IP1
	D12	Hs00196470_m1	ENPP2
	E01	Hs00231713_m1	CREB1
	E02	Hs00231733_m1	CREBBP
	E03	Hs00232399_m1	RELB
	E04	Hs00233688_m1	IL12B
	E05	Hs00234140_m1	CCL2
	E06	Hs00234431_m1	NFKBIE
	E07	Hs00234713_m1	TNFAIP3
	E08	Hs00234829_m1	STAT1
	E09	Hs00236937_m1	CXCL1
	E10	Hs00237035_m1	TRAF3
	E11	Hs00243522_m1	TNFSF11
	E12	Hs00265399_s1	PTAFR
	F01	Hs00269492_m1	TNFRSF10A
	F02	Hs00271977_s1	TLR6
	F03	Hs00277234_s1	IER3
	F04	Hs00353710_s1	TNFSF15
	F05	Hs00413978_m1	TLR1
	F06	Hs00364499_m1	CARD14
	F07	Hs00365486_m1	VCAM1
	F08	Hs00366272_m1	TNFRSF10B
	F09	Hs00367225_m1	CARD10
	F10	Hs00369830_m1	EDARADD
	F11	Hs00152973_m1	TLR9
	F12	Hs00383387_m1	NKIRAS2
	G01	Hs00384611_m1	NKIRAS1
	G02	Hs00394890_m1	MAP3K1
	G03	Hs00233284_m1	IKBKB
	G04	Hs00418138_m1	IRAK1BP1
	G05	Hs00538709_m1	FADD
	G06	Hs00182558_m1	TRADD
	G07	Hs00603247_m1	ZNF675
	G08	Hs00608023_m1	BCL2
	G09	Hs00152971_m1	TLR7
	G10	Hs00610420_m1	PTGES
	G11	Hs00738431_g1	CSF3
	G12	Hs00765730_m1	NFKB1
	H01	Hs00907779_m1	IL2RA
	H02	Hs00184839_m1	BCL10
	H03	Hs00968436_m1	REL
	H04	Hs00977611_g1	BIRC5,EPR1
	H05	Hs00989507_m1	CHUK
	H06	Hs01042313_m1	TNFRSF1A
	H07	Hs00198984_m1	MALT1
	H08	Hs00152932_m1	TLR2
	H09	Hs00236874_m1	LTA
	H10	Hs00178289_m1	AKT1
	H11	Hs00374176_m1	CD40
	H12	Hs00152933_m1	TLR3
